# Supplementary material for: Performance Analysis of Self-Collected Nasal and Oral Swabs for Detection of SARS-CoV-2
Source: Diagnostics (Basel). 2022 Sep 21;12(10):2279. doi: 10.3390/diagnostics12102279 (PMC9600397; doi:10.3390/diagnostics12102279)
Supplement: Supplementary file 1 [file diagnostics-12-02279-s001.zip]

Archive with 1 entries (1 files):
- diagnostics-1906431-supplementary.pdf
